# Supplementary material for: Survey mode and nonresponse bias: A meta-analysis based on the data from the international social survey programme waves 1996–2018 and the European social survey rounds 1 to 9
Source: PLoS One. 2023 Mar 16;18(3):e0283092. doi: 10.1371/journal.pone.0283092 (PMC10019664; doi:10.1371/journal.pone.0283092)
Supplement: S1 Table — (CSV) [file pone.0283092.s002.csv]

	two-level model								Response rate RR6 three-level model
	coef	se	tval	df	pval*	ci.lb	ci.ub		coef	se	tval	df	pval	ci.lb	ci.ub
Intercept	0.047	0.004	12.919	781	0.001	0.04	0.054	***	0.584	0.026	22.237	22	<.001	0.529	0.638	***
Mixed-mode (with f2f)	-0.01	0.004	-2.254	781	0.022	-0.019	-0.001	*	0.013	0.021	0.602	785	0.548	-0.029	0.054
Mail mode	-0.016	0.004	-4.006	781	0.001	-0.023	-0.008	***	0.024	0.021	1.154	785	0.249	-0.017	0.065
Mixed-mode (no f2f)	-0.017	0.004	-3.841	781	0.001	-0.025	-0.008	***	-0.048	0.02	-2.339	785	0.02	-0.088	-0.008	*
Nonindividual frame	0.002	0.003	0.765	781	0.427	-0.003	0.007		-0.015	0.015	-1	785	0.318	-0.045	0.015
ESS	-0.018	0.003	-6.052	781	0.001	-0.024	-0.012	***	0.063	0.02	3.089	22	0.005	0.021	0.105	**
Repetitions	-0.001	0	-3.306	781	0.003	-0.001	0	**	-0.001	0.001	-0.958	785	0.338	-0.003	0.001
Mixed-mode (with f2f)*Nonindividual frame	0.004	0.006	0.661	781	0.482	-0.008	0.016		0.035	0.027	1.292	785	0.197	-0.018	0.089
Mail mode*Nonindividual frame	0.072	0.006	11.945	781	0.001	0.06	0.084	***	-0.165	0.03	-5.564	785	<.001	-0.223	-0.107	***
Mixed-mode (no f2f)*Nonindividual frame	0.013	0.012	1.044	781	0.273	-0.011	0.036		0.039	0.059	0.66	785	0.509	-0.077	0.155
*based on the permutation
